# Supplementary material for: Intercropping of Euonymus japonicus with Photinia × fraseri Improves Phytoremediation Efficiency in Cd/Cu/Zn Contaminated Field
Source: Biology (Basel). 2022 Jul 28;11(8):1133. doi: 10.3390/biology11081133 (PMC9405393; doi:10.3390/biology11081133)
Supplement: Supplementary file 1 [file biology-11-01133-s001.zip]

Archive with 1 entries (1 files):
- biology-1783618-supplementary.pdf
